# Supplementary material for: Distinct pathways for genetic and epigenetic predisposition in familial and bilateral Wilms tumor
Source: Genome Med. 2025 May 8;17:49. doi: 10.1186/s13073-025-01482-0 (PMC12060375; doi:10.1186/s13073-025-01482-0)
Supplement: Supplementary file 1 — Supplementary Material 1. Table S1. Primers for targeted analysis. Table S2. Clinical and molecular data of patients and corresponding tumors. Table S3. Genomic position (hg19) of sequence alterations. Table S4. WNT activating mutations in WT1-driven tumors. [file 13073_2025_1482_MOESM1_ESM.xlsx]

## Sheet: Table S1
Primers for targeted analysis
Gene	Region	Primer	Sequence
TRIM28	Exon1-3	forward	GCAGCGGCCCAGCAGTTG
	gDNA	reverse	GGCGGCACCCCCTAGAGAAC
	Exon4-7	forward	TGAGGCCCCAACTCATTCTG
	gDNA	reverse	TCTGGTTGGGAGTGAAAGGG
	Exon8-11	forward	CAGGCAGGTGGTTCCCAATA
	gDNA	reverse	GGGACCTGTAGATGCAGCAA
	Exon12-13	forward	CGGTAAGTATGGCACCTCCC
	gDNA	reverse	CCACTCCTCCCTAGGGTGAA
	Exon14-17	forward	CTGCAGGATGTACCAGGGTG
	gDNA	reverse	TGGGGTGACAGGACAGAGAA
WT1	Exon1	forward	CTCCCTCCCACCTACTCATTC
	gDNA	reverse	GGGTGTCCTAGAGCGGAGA
	Exon2-3	forward	CTGGTTCAGACCCACTGCC
	gDNA	reverse	TAGAGTGGAGTCGAGGCGTC
	Exon4	forward	TGCTTTTGAAGAAACAGTTGTG
	gDNA	reverse	GTCACAGAGAGCTTTGCCCT
	Exon5	forward	AGTGGGACTGGGGACTTAGT
	gDNA	reverse	TAACTCCTGCATTGCCCCAG
	Exon6	forward	ACCCTGCATCTAAAGTGGCC
	gDNA	reverse	TATCAGACCCAGGGGACGAG
	Exon7	forward	CTGCCACCCCTTCTTTGGAT
	gDNA	reverse	CCTGGGTCCTTAGCAGTGTG
	Exon8-9	forward	GAGATCCCCTTTTCCAGTATCA
	gDNA	reverse	CTTTTCCAATCCCTCTCATCA
	Exon10	forward	TGTGCCTGTCTCTTTGTTGC
	gDNA	reverse	GTTCACACACTGTGCTGCCT
CTNNB1	Exon3	forward	TGAAAATCCAGCGTGGACAATG
	gDNA	reverse	GATTGCACGTGTGGCAAGTTCT
	Exons6-15	forward	GGAGCTAAAATGGCAGTGCG
	cDNA	reverse	CCCACCCTACCAACCAAGTC
AMER1	Exon2-1	forward	CCCACATTTTCCATCATTTTCT
	gDNA	reverse	TCCTCGTCATCATCATCTGG
	Exon2-2	forward	GAGAAGGTAGTAGCAGGAGAGGTAAAC
	gDNA	reverse	TTCTCTTCACACTTGCCTTCC
	Exon2-3	forward	CCAGACATGCAAGAAGCAAA
	gDNA	reverse	GCCATAGATGGCAGAAGAGG
cnLOH	TH01	forward	CATTGGCCTGTTCCTCCCTT
	gDNA	reverse	CACAGGGAACACAGACTCCA
	D11S1392	forward	ATCCATCTCATCCCATCATT
	gDNA	reverse	TCAACAAGACAGTACTGGCG
	D3S1358	forward	GCAGTCCAATCTGGGTGACA
	gDNA	reverse	ATGAAATCAACAGAGGCTTGCA

## Sheet: Table S2
Clinical and molecular data of patients and corresponding tumors
Patient								Tumor
Patient ID	Sex	Age at diagnosis [months]	Syndromic features	Affected siblings	Outcome	Control material	Predisposition	Localisation	Histology	NR	NR type	Tumor ID	Analysis	Somatic mutations	Somatic CV & LOH	somatic IGF2	reported before as
BCA	F	21	WAGR, mbWT (7y)	1/3		B, K	WT1 del	primary tumor, right	S	yes	both	BCA_Tr	G	WT1 A382fs*1, CTNNB1 delS45	3pLOH	wt	PD49184a 1
								primary tumor, left	S	yes	yes	BCA_Tl	G	WT1 R380fs*6, AMER1 R353*	1q+, 18q21.31-q23+	LOI	PD49184c 1
UQY	M	3.26667	bWT	1/1		B, K	WT1 F391fs*58	primary tumor, left	T	yes	ILNR	UQY_T	G	CTNNB1 S45C	3p+, 7p-, 11pLOH	LOH	PD48688a 1
TIC	F	6.7	bWT	1/1	M	K	WT1 A237fs*57	primary tumor, left	T	yes	ILNR	TIC_T	G	CTNNB1 S45P het	7p-, 11pLOH	LOH
ZHP	M	9.6	bWT	1/1	M	B	WT1 del ex2-10	primary tumor, right	S	yes	ILNR	ZHP_T	G	CTNNB1 S45Y	3+, 11pLOH	LOH	PD48701a 1
								lung metastasis	S			ZHP_Trel	G	CTNNB1 S45Y, PARP3 D474N	1q+, 7p-, 7q+, 8p-, 11pLOH	LOH	PD48701c 1
JRY	F	5.23333	bWT	1/2		B	WT1 E302*	primary tumor, left	S	yes	ILNR	JRY_Tl	G	CTNNB1 S45Y	8+, 11pLOH	LOH	PD49199c 1
								primary tumor, right	S	yes	ILNR	JRY_Tr	G	CTNNB1 S45C	3pLOH, 11pLOH	LOH	PD49199a 1
EYB	F	6.46667	bWT	nd	R	B	WT1 T225fs*61	primary tumor, right	S	yes	ILNR	EYB_Tl	G	CTNNB1 delS45	3pLOH, 11pLOH	LOH	PD49193a 1
								local relapse, right	E	yes	ILNR	EYB_Trel	G	CTNNB1 S45Y	11pLOH, 18+	LOH	PD49193c 1
QLH	M	9.43333	UT, mbWT (4.3y), sec. myelodisplastic syndrome	1/1		B, K	WT1 del prom-ex1	primary tumor, left	S	yes	ILNR	QLH_Tl	G	CTNNB1 S45P	11pLOH	LOH	PD49189a 1
								primary tumor, right	R	yes	unspecified	QLH_Tr	G	WT1 D464N het		wt	PD49189c 1
PPQ	F	15.1333	bWT	nd		B	WT1 P232fs*51	primary tumor, left	S	yes	ILNR	PPQ_Tl	G	CTNNB1 W383R, AMER1 E288*	3p LOH, 11pLOH	LOH	PD48699a 1
								primary tumor, right	NB	yes	ILNR	PPQ_Tr	G		11pLOH	LOH	PD48699c 1
VWS	M	10.4667	UT, bWT	nd		B	WT1 rearrangement	primary tumor, left	S	yes	ILNR	VWS_Tl	G	WT1 del ex6-10, CTNNB1 K335I	11p15LOH	LOH	PD48718a 1
								primary tumor, right	S	yes	ILNR	VWS_Tr	G	CTNNB1 S45P	7p-, 11pLOH, 21q-	LOH	PD48718c 1
LZA	M	19.2667	bWT	1/2		B	WT1 del ex6	primary tumor, right	T	yes	both	LZA_T	G	CTNNB1 S45P	7p-, 7q+, 11pLOH, 2q33.1-	LOH	PD50720a 1
TGJ	M	8.83333	bWT	1/1	R	B, K	WT1 Y295*	primary tumor, left	S	yes	ILNR	TGJ_Tl	G	CTNNB1 S45F	11pLOH	LOH	PD50726a 1
								primary tumor, right	S	yes	ILNR	TGJ_Tr	G	CTNNB1 S45F	11pLOH	LOH	PD50726c 1
								local relapse, left	B			TGJ_Trel	G		1q+, 11pLOH, 16q23.3-q24.1-	LOH
CIF	F	50.1667	fWT (mother), bWT	1/2		(B), K	WT1 L438*11	primary tumor, left	S	yes	ILNR	CIF_Tl	E	WT1 splice in1, CTNNB1 S45Y		LOI
ZLZ	F	16.1	DDS, bWT	1/2		B, (K)	WT1 R430*	primary tumor, left	E	yes	ILNR	ZLZ_Tl	E	CTNNB1 N387K	11pLOH	LOH
								primary tumor, right	NB	yes	ILNR	ZLZ_Tr	E		11pLOH	LOH
SHP	M	17.4333	HSK, UT, bWT	1/3		B	WT1 splice in3	primary tumor, left	NB	yes	ILNR	SHP_T	E	WT1 C270Wfs*23		wt
QRB	F	11.0333	DDS, bWT	1/1		B, (K)	WT1 D464G	primary tumor, left	S	yes	ILNR	QRB_Tl	E	CTNNB1 S45Y	11pLOH	LOH
								primary tumor, right	NB	yes	ILNR	QRB_Tr	E		11pLOH	LOH
QKE	M	7.7	DDS, mbWT	1/3		K	WT1 A123fs*69	primary tumor, right	S	yes	ILNR	QKE_T	E	CTNNB1 S45F	11pLOH	LOH
ZZK	M	21.3333	WAGR, bWT	1/2	R	K	WT1 del	primary tumor, left	B	yes	unspecified	ZZK_Tl	E	WT1 Y421*, AMER1 del	1q+	LOH
								primary tumor, right	NB	yes	ILNR	ZZK_Tr	E	WT1 Q167*		wt
UET	M	17.4	WAGR, bWT	1/2		B	WT1 del	primary tumor, left	NB	no?	no	UET_Tl	E	WT1 del ex7-10		wt
								primary tumor, right	S	no?	no	UET_Tr	E	WT1 R444_H445insR, CTNNB1 T41A		wt
NES	F	37.5667	bWT	nd		B	WT1 R458*	primary tumor, left	S	yes	PLNR	NES_Tl	E	CTNNB1 delS45	11pLOH	LOH
								primary tumor, right	S	yes	unspecified	NES_Tr	E	CTNNB1 S45Y	11pLOH	LOH
YUC (fam AAR)	M	19.2	fWT (sibling)	2/2		B	WT1 L349fs*25	primary tumor	S	yes	ILNR	YUC_T	T	CTNNB1 H36P	11pLOH	LOH
AAR (fam YUC)	M	7.46667	fWT (sibling), bWT	2/2	R	B	WT1 L349fs*25	primary tumor	NB	yes	ILNR	AAR_T	T		11pLOH	LOH
JOK	F	7.86667	DDS, XYf, bWT	1/1		B	WT1 M309fs*1	primary tumor	S	yes	ILNR	JOK_T	T	CTNNB1 delS45	11pLOH	LOH
HYN	M	15.7	DDS, bWT	1/2		K	WT1 R458*	primary tumor	S	yes	ILNR	HYN_T	T	CTNNB1 delS45	3pLOH, 11pLOH	LOH
ELT	F	8.43333	bWT	1/1	D (therapy)	B	WT1 R363*	primary tumor	S	no	no	ELT_T	T	CTNNB1 S45F	11pLOH	LOH
WEW	M	11.1667	UT, bWT	1/2		B	WT1 P124fs*33	primary tumor	S	no	no	WEW_T	T	CTNNB1 S45F	11pLOH	LOH
KUH	F	15.5	bWT	1/1		B, K	WT1 P122fs*70	primary tumor, left	S	yes	unspecified	KUH_Tl	T	CTNNB1 S45C	11pLOH	LOH
								primary tumor, right	S	yes	ILNR	KUH_Tr	T	CTNNB1 S45C	11pLOH	LOH
YUT	M	13.3333	bWT	1/1		B	WT1 K400*	primary tumor	S	yes	ILNR	YUT_T	T	CTNNB1 del S45	11pLOH	LOH
GJR	M	8.93333	bWT	1/2		K	WT1 R430*	primary tumor, left	T	no	no	GJR_Tl	T	CTNNB1 delS45	11pLOH	LOH
								primary tumor, right	S	yes	ILNR	GJR_Tr	T	CTNNB1 T41A	11pLOH	LOH
DRA	XYF	9.53333	XYf, bWT	1/1		B, K	WT1 Q252*	primary tumor, left	S	no	no	DRA_Tl	T	CTNNB1 S45F	11pLOH	LOH
								primary tumor, right	S	yes	PLNR	DRA_Tr	T	CTNNB1 delS45	11pLOH	LOH
YZB	M	9.6	bWT	1/6		B	WT1 splice in1	primary tumor, left	NB	yes	ILNR	YZB_Tl	T		11pLOH	LOH
								primary tumor, right	S	no	no	YZB_Tr	T	CTNNB1 H36P	11pLOH	LOH
UKP	M	8.56667	bWT	1/3		K	WT1 R458*	primary tumor, right	S	yes	ILNR	UKP_T	T	CTNNB1 delH36	11pLOH	LOH
CFB	F	10.5667	bWT	1/3		B	WT1 R458*	primary tumor, left	S	no	no	CFB_T	T	CTNNB1 W383G, AMER1 del	11pLOH	LOH
SSH	M	12.2333	UM, bWT	1/1		B, K	WT1 C175*	primary tumor, left	S	yes	ILNR	SSH_Tl	T	CTNNB1 T41A	11pLOH	LOH
								primary tumor, right	S	yes	ILNR	SSH_Tr	T	CTNNB1 S45P	11pLOH	LOH
FFI	M	16.6667	UM, bWT	nd		B	WT1 R458*	primary tumor, left	S	yes	ILNR	FFI_Tl	E	AMER1 del	11pLOH	LOH
								primary tumor, right	S	yes	ILNR	FFI_Tr	E	CTNNB1 S45F	11pLOH	LOH
WSF	F	4.76667	bWT	nd		B	WT1 Y228*	primary tumor, left	S	yes	ILNR	WSF_Tl	T	CTNNB1 S45F	11pLOH	LOH
								primary tumor, right	S	yes	ILNR	WSF_Tr	T	CTNNB1 T41A	11pLOH	LOH
AQP	M	70.6333	fWT (sibling)	2/2		(B), K	TRIM28 R524Lfs*155	primary tumor	T	yes	PLNR	AQP_T	G		19qLOH	wt	WT131 2, Ind4 3
FXF	M	3.63333	mbWT (8m)	1/1		B, K	TRIM28 E77fs*13	primary tumor, left	T	no	no	FXF_Tl	G		19q13.43- (60 Mb)	wt	WT22-T1 2, PD49186a 1
								primary tumor, right	E	no	no	FXF_Tr	G		19qLOH	wt	WT22-T2 2, PD49186c 1
PCU	M	11.5	fWT (mother)	nd		B	TRIM28 del ex1-3	primary tumor	E	yes	PLNR	PCU_T	E		19qLOH	wt
LOM	M	22.4	bWT	1/1		B	TRIM28 splice in8	primary tumor, left	NB	yes	PLNR	LOM_Tl	E		19qLOH	wt
								primary tumor, right	NB	yes	PLNR	LOM_Tr	E		19qLOH	wt
JLW	F	5.4	mbWT (4m)	nd		B	TRIM28 P572Rfs*16	primary tumor, left	NB	no	no	JLW_Tl	E		19qLOH	wt	WT35 2
								primary tumor, right	E	no	no	JLW_Tr	E		19q13.43- (70 Mb)	wt	WT35 2
BSB	M	17	bWT	1/1		B	TRIM28 splice in3	primary tumor, left	NB	yes	PLNR	BSB_Tl	E		19qLOH	wt	WT36 2, Ind8 3
								primary tumor, right	E	yes	PLNR	BSB_Tr	E		19qLOH	wt	WT36 2, Ind8 3
CDU (monozygotic XDA)	F	6.9	fWT, bWT	2/2		B	TRIM28 Q283*	primary tumor, left	E	yes	PLNR	CDU_Tl	E		19qLOH	wt	WT13 2, Ind6 3
								primary tumor, right	E	yes	PLNR	CDU_Tr	E		19qLOH	wt	WT13 2, Ind6 3
XDA (monozygotic CDU)	F	6.13333	fWT	2/2		B	TRIM28 Q283*	primary tumor	E	yes	PLNR	XDA_T	T		19qLOH	wt	WT12 2, Ind5 3
GKB	M	5.73333	fWT (mother), bWT	1/2		B, K	TRIM28 Q339*	primary tumor, left	E	yes	PLNR	GKB_Tl	T		19qLOH	wt	WT14 2, Ind7 3
								primary tumor, right	E	yes	PLNR	GKB_Tr	T		19qLOH	wt	WT14 2, Ind7 3
KAR	F	76.0667	bWT, fam. overgrowth	1/1	M	K	TRIM28 C174Rfs*4	primary tumor, right	E	yes	PLNR	KAR_T	T			wt	WT23 2, Ind11 3
ZTS	F	7.13333	bWT	1/2		B	TRIM28 S512Ifs*164	primary tumor, left	E	yes	PLNR	ZTS_Tl	T			wt	WT33 2
								primary tumor, right	E	yes	PLNR	ZTS_Tr	T			wt	WT33 2
BQE	F	8.1	bWT	1/2		B	TRIM28 splice in14	primary tumor, left	E	yes	PLNR	BQE_Tl	T			wt	WT42 2
								primary tumor, right	E	yes	PLNR	BQE_Tr	T			wt	WT42 2
TQT (fam QIO, LYH)	F	6.06667	fWT (siblings)	3/6		B	REST C281W	primary tumor	pB	yes	PLNR	TQT_T	E		4qLOH	wt
QIO (fam TQT, LYH)	M	36.6667	fWT (siblings)	3/6	R, M, D	B, (K)	REST C281W	primary tumor	R	yes	ILNR	QIO_T	E	REST K249*, NRAS Q61K	18+	wt
LYH (fam TQT, QIO)	F	28.2	fWT (siblings), HH	3/6		K	REST C281W	primary tumor	T	yes	PLNR	LYH_T	E	SUFU Y147*	4q12-, 10q-, 11p15LOH	LOH
DWO	F	23.1	bWT	nd		K	REST Y231*	primary tumor, left	NB	nd	PLNR	DWO_Tl	E	REST C221*	11pLOH	LOH
								primary tumor, right	NB	nd	PLNR	DWO_Tr	E	REST Q195*		wt
ZOZ	M	13.2333	BWS, bWT	1/1	R	B, (K)	REST del, IGF2 LOI K	primary tumor, left	NB	yes	PLNR	ZOZ_Tl	E	REST G222fs*5		LOI
								primary tumor, right	R	yes	PLNR	ZOZ_Tr	E	REST V292fs*4		LOI
NUC	F	10.2333	bWT	1/2		B	REST K316Yfs*7	primary tumor, right	NB	yes	PLNR	NUC_T	E	REST R227Vfs*3, SIX2 N285H		wt
TOK	M	30.6333	fWT (m uncle)	1/2		B, K	DIS3L2 del ex 9	primary tumor	B	yes	PLNR	TOK_T	G	DIS3L2 promotor hypermethylation	11pLOH, 18p-, 18q+	LOH	PD53970a 1
ITD (fam YTV)	M	54.9333	fWT (sibling)	2/3		B, K	DIS3L2 del ex 9	primary tumor	R	no	no	ITD_T	G	DIS3L2 del ex9, MAX R60Q, SALL1 S353Lfs*2, BCORL1 R1446Dfs*9	8+, 11pLOH, 12+, 15+	LOH	PD53968a 1
YTV (fam ITD)	F	64.2667	fWT (sibling)	2/3		B	DIS3L2 del ex 9	primary tumor	B	no	no	YTV_T	G	DIS3L2 del ex13-end, TP53 R158L	1q+, 11pLOH, 11q-, 14q-, 16q-, 17p-	LOH	PD53969a 1
HDU	F	6.16667	PS, bWT	1/1	D	K	DIS3L2 E512fs*19 hom	primary tumor	T	yes	PLNR	HDU_T	E	SIX2 N285H, AMER1 del		wt
UJW	M	9.13333	PS, bWT	1/4		B	DIS3L2 del ex6-13 hom	primary tumor, right	T	yes	ILNR	UJW_Tr	E		1q+, 16q-	wt
								primary tumor, left	NB	yes	PLNR	UJW_Tl	T			wt
SCM	M	8.16667	fWT (father, sibling), bWT	2/2		B, K	CTR9 del ex8-ex9	primary tumor, left	NB	yes	ILNR	SCM_Tl	G	KRAS G12V	11pLOH	LOH	PD53964a 1
								primary tumor, right	NB	yes	ILNR	SCM_Tr	G	GPC3 splice in5	11pLOH	LOH	PD53964c 1
LWW	M	7.43333	bWT	1/2	R, D	B, (K)	DICER1 G803E	primary tumor, left	NB	yes	PLNR	LWW_Tl	E	DICER1 H335fs*1		LOI
								primary tumor, right	NB	yes	ILNR	LWW_Tr	E		14q31.1-32.33LOH	LOI
								local relapse, right	DA			LWW_Trel	E	TP53 R175H	5q-, 11p- , 14qLOH, 16q-, 17-, 19p-	LOI
DKS	F	198.567	fWT (father)	1/2		B, K	CDC73 Y293*fs	primary tumor	R	no	no	DKS_T	T			LOI	ID_6491_01 4
ZJN	F	66.3333	bWT	1/1		K	NONO R75H (mosaic), IGF2 LOI K (20%)	primary tumor, left	B	yes	PLNR	ZJN_T	E	NONO R75H	1q+, 6+, 9+, 12+, 18+	LOI
HTH	F	77.9	ES, bWT	1/1		B	trisomy 18 (mosaic)	primary tumor, right	R	yes	PLNR	HTH_T	E	ASXL1 R632*, MYCN P44L, FGFR1 K687M	1q+, 6+	wt
UPT	F	59.3333	bWT	1/1		B	CHEK2 R562Q	primary tumor, side 1	R	yes	PLNR	UPT_T1	G	MYCN P44L, AMER1 del ex1	1p-, 1q+, 6+, 11pLOH, 13+, 18+	LOH
								primary tumor, side 2	B	yes	unspecified	UPT_T2	G	DGCR8 E518K, AMER1 del ex1	1p-, 1q+, 5p11-, 5q- , 11-, 17p-, 22p+, 22q- (2q loss 50% DNA, trisomy 6 + 9 + 12 + 13 + ,10q loss, 15 loss, 16 loss, 18 loss, 20 loss in 20% DNA)	loss
IVX	F	49.5	bWT	1/2		B	CHEK2 T367Mfs*15	primary tumor, left	R	yes	PLNR+ILNR	IVX_Tl	E			LOI
								primary tumor, right	B	yes	PLNR	IVX_Tr	E	SIX1 Q177R, DROSHA E1222G	7-, 13p+, 13q-, 16p+, 16q-, 22p-, 22q-/+	LOI
UCD	F	16.6	bWT	1/1	R	B	CHEK2 T367Mfs*15	primary tumor	B	no	no	UCD_T	E	DROSHA E1147K, PHC1 Q74*	1q41-, 6p25.2-22.2LOH, 11q-/+, 16q-	LOI
JLT	M	39.4333	bWT	1/1		B	CHEK2 I157T	primary tumor	S	yes	PLNR	JLT_T	E	CTNNB1 P44A + S45P, DROSHA E1147K + R801C		wt
QFA	F	21.7	mbWT (4.25y), US	nd		K	BLM R899* hom	primary tumor, right	FA	yes	PLNR	QFA_T	G	L3MBTL3 V373G	1q+, 7q+, 12+, 18q+, 20p-, 20q+	LOI
WYE	F	41.5333	fWT (sibling), sec. glioblastoma/anapl. oligodendroglioma	2/3	D	B	BRCA2 V220Ifs*4 + D1990V*14	primary tumor	R	no	no	WYE_T	E	nd	nd	nd
XJN	F	69.2333	bWT	1/3	M, D	B	CDKN2A R24Q	primary tumor, left	FA	yes	unspecified	XJN_T	E	TP53 R243W, APC2 Y448*, UPF1 E648K	1q+, 4p+, 7p-, 18+, 2p13.2-p11.2+, 2q35-36.3+, 14p-, 14q-/+, 15p-, 16pq-, 17p-, 20q13.33-	LOI
QVX	M	13.7	bWT	nd	R	B, (K)	FMN2 C1465*	primary tumor, left	E	nd	nd	QVX_Tl	E		7+, 9+, 12+, 13+, 18+	wt
								primary tumor, right	E	nd	nd	QVX_Tr	E	CTNNB1 S45P	4q32.2-35.2-, 7+, 9+, 11p+,12+, 13+, 18+,	gain
								local relapse, left	E	nd	nd	QVX_Trel	E		7+, 9+, 12+, 13+, 18+	wt
WCN	F	50.9	bWT	1/2		K	PIK3C3 R642H	primary tumor, left	B	yes	PLNR	WCN_Tl	E	DGCR8 E518K, WT1 E498K, MYCN P44L	1q+, 7p-, 7q+, 22-	LOI
								primary tumor, right	B	yes	PLNR	WCN_Tr	E	DGCR8 E518K	1q+, 11q-, 16q-, 22-	LOI
QXN	F	14.4667	HH, bWT, ACC, PJS	1/1		B	STK11 L245F, IGF2 LOH B (40%)	primary tumor, right	pB	no	no	QXN_T	E	BCOR E712*	11p15.5-15.4LOH, 19LOH	LOH
KMW	M	8.4	HH, bWT	1/1	R, M	B, (K)	IGF2 LOH K (80%)	primary tumor, right	B	yes	both	KMW_T	G	ASXL1 G645fs*58	11p15LOH	LOH
VYI	F	7.53333	BWS, mbWT (8.1y)	nd		B, K	11p15-p12 LOH K (30%)	primary tumor, right	NB	yes	unspecified	VYI_T	G		11pLOH	LOH	PD49195a 1
FSD	M	69.4667	mbWT (9m)	1/2	M	B, K	IGF2 LOH K (80%)	primary tumor, side 1	DA	yes	PLNR	FSD_T1	G	TP53 R175H hom	1q+, 3p-, 3q+, 11pLOH, 12q+, 14q-, 16q-, 17p-, 17q-, 19q -/+, 20p-/+, 21-/+, 22-	LOH	PD49183a 1
								primary tumor, side 2	R	yes	unspecified	FSD_T2	G		11pLOH	wt
VTB	F	19.8667	mbWT (2.1y)	nd		B, K	IGF2 LOH K (60%)	primary tumor, left	T	yes	unspecified	VTB_T	G	AMER1 del		LOH	PD49174a 1
ADV	M	49.9333	bWT	1/2		B, (K)	IGF2 LOH 11p15.5 K (20%)	primary tumor, left	NB	yes	PLNR	ADV_Tl	E	GNAS Q870R	11p15.5LOH	LOH
								primary tumor, right	NB	yes	PLNR	ADV_Tr	E		11p15.5LOH, 19pLOH	LOH
VIM	F	12.7333	bWT	1/1		B	IGF2 LOI B (10%)	primary tumor, right	NB	yes	PLNR	VIM_T	G	CSE1L E260K		LOI
QNL	M	17.6333	BWS, bWT	1/2		B, (K)	IGF2 LOI K (80%)	primary tumor, right	B	yes	PLNR	QNL_T	G	ASXL1 S604fs*99	9q21.12-31.1-	LOI
NFV	M	33.4	bWT	nd		K	IGF2 LOI K (40%)	primary tumor, right	R	yes	unspecified	NFV_T	G	DROSHA E1147K, AMER1 R353*	6p21.1-, 7p14.1-12.1, 11q22.3-24.1-	LOI
CWS	M	45.7667	BWS, bWT	nd	R	B, (K)	IGF2 LOI K (100%)	primary tumor, left	B	yes	PLNR	CWS_Tl	E	EEF1A1 T432I	1q+, 10p-	LOI
								primary tumor, right	R	yes	PLNR	CWS_Tr	E			LOI
								local relapse, left	nd	yes	unspecified	CWS_Trel	E	GLI3 R366*	1p-, 1q+, 3-, 5q-, 7+, 9-, 10+, 11-, 13-, 14-, 16-, 18p-	LOI
NIN	M	31.1667	HH, bWT	1/1		B, (K)	IGF2 LOI K (80%)	primary tumor	B	yes	PLNR	NIN_T	E	SIX1Q177R, AMER1 del	7-, 10p-, 16q-	LOI
VRG	F	53.7	BWS, mbWT (6.4y)	nd		B, (K)	IGF2 LOI K (100%)	primary tumor, left	N	yes	PLNR	VRG_Tl	E	U2AF1 E152G		LOI
								primary tumor, right	R	yes	PLNR	VRG_Tr	E			LOI
DKL	F	29.0667	bWT	1/1		K	IGF2 LOI K (20%)	primary tumor, left	T	yes	PLNR	DKL_Tl	E	MAP3K4 G1366R, PIK3R1 R88*		LOI
								primary tumor, right	R	yes	PLNR	DKL_Tr	E	CTNNB1 R582W, RAI1 R111Qfs*11		LOI
UQU	F	18.3	bWT	1/1	R	B, (K)	IGF2 LOI K (40%)	primary tumor, left	NB	yes	PLNR	UQU_Tl	E			LOI
								primary tumor, right	R	yes	PLNR	UQU_Tr	E	GNAS Q870L		LOI
								local relapse, right	B			UQU_Trel	E	DROSHA E1147K, ATP6V1B2 R400Q		LOI
UEP	M	34.2667	bWT	1/4		K	IGF2 LOI K (100%)	primary tumor, left	B	yes	both	UEP_Tl	E	SIX1Q177R	1q+, 3+, 6+, 12+, 13q+, 14LOH, 16q-	LOI
								primary tumor, right	R	yes	PLNR	UEP_Tr	E			LOI
FHT	M	24.0667	bWT	1/2		K	IGF2 LOI K (60%)	primary tumor, left	T	yes	unspecified	FHT_Tl	E	KRAS G12V		LOI
								primary tumor, right	NB	yes	both	FHT_Tr	E			LOI
ZJM	F	40.5333	bWT	1/3		B, (K)	IGF2 LOI K (80%)	primary tumor, left	R	yes	PLNR	ZJM_Tl	E	FBXW7 R505S		LOI
								primary tumor, right	R	yes	PLNR	ZJM_Tr	E	FBXW7 R479P		LOI
OXT	M	56.9	bWT	nd		B, (K)	IGF2 LOI K (20%)	primary tumor, right	B	nd	nd	OXT_Tr	E	NRAS Q61K het, PIK3CA E110del, BCOR C1259*, RBM10 W581*	1LOH, 2+, 8+, 11q+, 20+	LOI
								primary tumor, left	B	nd	nd	OXT_Tl	E	SIX1 Q177R het, TP53 R210Efs*3, TP53 R248Q	1q+, 6+, 11q-, 14-, 16q-, 17p-, 18q+	LOI
TPR	F	44.7667	bWT	1/1		B, (K)	IGF2 LOI K (20%)	primary tumor, left	R	yes	unspecified	TPR_Tl	E	CHD4 R1105W	22-	LOI
								primary tumor, right	B	yes	PLNR	TPR_Tr	E	DGCR8 E518K	1p-, 17p-, 22-	LOI
HYY	F	63.7333	bWT	1/2		B, (K)	IGF2 LOI K (80%)	primary tumor, left	T	yes	unspecified	HYY_Tl	E	NONO R75H, AMER1 del	1q+, 2LOH, 6+, 9+, 12+, 13+, 16q22.2+, 17+, 18+, 19+ ,21+	LOI
								primary tumor, right	R	yes	PLNR	HYY_Tr	E	MAP3K4 G1366R, KDM5B splice	7p-, 18+	LOI
YLX	M	78.6333	bWT	1/2		B, (K)	IGF2 LOI K (10%)	primary tumor, left	DA	no	no	YLX_Tl	E	TP53 loss het, TP53 C238Y, TP53 R273H	6q22.33-27-, 8q+, 10q25.1-q26.3+, 14q13.1-32.12-, 17p-	LOI
								primary tumor, right	DA	no	no	YLX_Tr	E	WT1 T358fs*30, CTNNB1 W383S, DROSHA Q1187K, TP53 R248W, AMER1 ex1 del	1pLOH, 1q+, 2+, 3+, 8+, 13+, 15q11.1-13.1+, 15qLOH, 16p+, 20+	LOI
OYO	F	30.3333	bWT	1/2	R, M	B, (K)	IGF2 LOI K (20%)	primary tumor	R	yes	unspecified	OYO_T	E	SIX1 Q177R, DROSHA Q1187K	1q+, 3p26-25.1-, 10p- 16q-, 8+, 9+	LOI
PTS	F	62.6	bWT	1/1		K	IGF2 LOI K (50%)	primary tumor, right	T	yes	PLNR	PTS_T	E	MYCN P60L	1q+, 6+, 12+ ,13+, 16q-, 18+	LOI
DSV	F	65.0667	bWT	1/2		B, (K)	IGF2 LOI K (80%)	primary tumor, right	T	yes	PLNR	DSV_T	E	DROSHA E1147K	1p-, 5q-, 11q-, 16q-	LOI
DSF	M	1.83333	bWT	1/4		B, (K)	IGF2 LOI K (80%)	primary tumor, left	NB	yes	PLNR	DSF_T	E		10q11.21-	LOI
DOJ	M	50.2333	bWT	1/3		K	IGF2 LOI K (80%)	primary tumor, left	R	yes	PLNR	DOJ_T	E			LOI
NJS	F	49.7	bWT	1/2		K	IGF2 LOI K (80%)	primary tumor	R	yes	PLNR	NJS_T	E	DROSHA E1147K	1p-, 12+, 16q-	LOI
WGF	F	12.7667	bWT	1/1		B	IGF2 LOI B (10%)	primary tumor	NB	yes	unspecified	WGF_T	E			LOI
VCL	M	22.3	bWT	1/2		B, (K)	IGF2 LOI K (20%)	primary tumor, left	R	yes	PLNR	VCL_T	E	BCL9L Q1163H, RAI1 T508Hfs*55		LOI
HZW	M	51.2	bWT	1/1		K	IGF2 LOI K (60%)	primary tumor, left	T	yes	PLNR	HZW_Tl	E	CTNNB1 N387K, PIK3CA G1049R, MYCN gain	12+	LOI
								primary tumor, right	NB	yes	PLNR	HZW_Tr	E	FBXW7 R505G		LOI
HLG	F	31.9667	bWT	1/1		B, (K)	IGF2 LOI K (80%)	primary tumor, right	T	yes	PLNR	HLG_T	E	DROSHA E1222A	10q11.21-	LOI
ZWB	F	21.7	bWT	nd	R	B, (K)	IGF2 LOI K (50%)	primary tumor, left	NB	yes	ILNR	ZWB_Tl	E	AMER1 del		LOI
								primary tumor, right	R	yes	unspecified	ZWB_Tr	E	AMER1 del		LOI
OQV	F	33.8	bWT	1/2		B, (K)	IGF2 LOI K (80%)	primary tumor, right	R	yes	PLNR	OQV_T	E	CTNNB1 K354N, DROSHA E1147K, AMER1 del	1p-	LOI
YKB	F	55.3	bWT	1/3		K	IGF2 LOI K (80%)	primary tumor, left	N	yes	PLNR	YKB_T	E	DROSHA E1147K, MYCN P44L, NSD2 E1099K, BCORL1 Y1692*	9q+, 11q-, 16q-	LOI
GSK	M	65.6	bWT	1/3	M, D	B, (K)	IGF2 LOI K (60%)	primary tumor, left	DA	yes	PLNR	GSK_T	E	TP53 R273H, WT1 H465Y, MAP3K4 G1366R	1q+, 4-/+, 5q-, 7q+, 8p+, 8q-, 11q-, 16p-, 17p-, 18-, 21-, 22q-/+	LOI
CYY	M	11.8667	bWT	1/2	R	B, (K)	IGF2 LOI K (80%)	primary tumor, left	NB	yes	both	CYY_Tl	G	AMER1 R358*		LOI
SKC	F	31.8667	bWT	1/3		B, (K)	IGF2 LOI K (80%)	primary tumor, left	T	yes	PLNR	SKC_T	E	SIX2 Q177R, PTCH1 H621Pfs*11	1q+, 9q-	LOI
IEN	F	40.7667	bWT	1/2		B, (K)	IGF2 LOI K (80%)	primary tumor, right	B	yes	PLNR	EIN_T	E	DROSHA E1147K, MYCN P44L	1pLOH, 1q+	LOI
MMN	F	11.7667	bWT	1/3		B, (K)	IGF2 LOI K (30%)	primary tumor, left	NB	yes	PLNR	MMN_Tl	E			LOI
								primary tumor, right	NB	yes	PLNR	MMN_Tr	E	CHEK1 E239fs		LOI
CLJ	F	38.9	mbWT (9m)	1/4	M	B, (K)	IGF2 LOI K (20%)	primary tumor, side 1	T	yes	PLNR	CLJ_T1	E	DROSHA E1147K, MAX R60Q	6+, 12+, 18+	LOI
								primary tumor, side 2	T	yes	PLNR	CLJ_T2	E	SIX1 Q177R, DROSHA D1151Y	1q+, 6+, 12+, 16q-, 18+	LOI
OBD	M	45.6667	bWT	1/2		B, (K)	IGF2 LOI K (20%)	primary tumor, left	T	yes	PLNR	OBD_Tl	E	CTNNB1 del S45, DROSHA E1147V	12+, 18+	LOI
								primary tumor, right	R	no	no	OBD_Tr	E	MYCN P44L	7p-, 7q+	LOI
KXK	F	46.7667	bWT	1/2	D	B, (K)	IGF2 LOI K (30%)	primary tumor, left	T	yes	PLNR	KXK_T	E	CTNNB1 W383G, DROSHA E1147K	1q+, 12+, 16q-, 18+	LOI
TTH	F	31.2	bWT	1/2		B, (K)	IGF2 LOI K (20%)	primary tumor, left	R	yes	PLNR	TTH_Tl	T			LOI
								primary tumor, right	R	yes	PLNR	TTH_Tr	E		7p-, 7q36.1-36.3-	LOI
HSN	M	59.8333	bWT	1/1		B, (K)	IGF2 LOI K (20%)	primary tumor, left	R	yes	PLNR	HSN_Tl	E	CTCF D451Y		LOI
								primary tumor, right	NB	yes	PLNR	HSN_Tr	E		7p14.3-p14.1-	LOI
SAQ	F	37.6	bWT	1/1		B	IC2 LOI B (20%)	primary tumor, left	R	yes	PLNR	SAQ_Tl	E			IC2 LOI
								primary tumor, right	NB	yes	PLNR	SAQ_Tr	E		11p15LOH, 17p-, 17q+	LOH
VHH	M	44.7667	fWT (m grandfather)	1/3		K		primary tumor	S	no	no	VHH_T	G	AMER1 del, BMP5 R208*, BCL2L2 Q133Gfs*34, MTSS2 V368fs*1	1p:26.573.365-26.735.419-, 3q-/+ , 11pLOH, 12+, 16q-	LOH
JOY (fam YAF)	F	50.5333	fWT (sibling), bWT	2/3		B		primary tumor, left	B	yes	PLNR	JOY_Tl	G	MYCN P44L, CHD4 L1219H		wt
								primary tumor, right	B	yes	PLNR	JOY_Tr	G	GLI3 Y148*, U2AF2 D231N		wt
YAF (fam JOY)	F	37.0667	fWT (sibling)	2/3		B		primary tumor	T	yes	PLNR	YAF_T	G		11pLOH	LOH
ANZ	F	24.5667	bWT	1/3		B		primary tumor, left	E	yes	PLNR	ANZ_T	G	GNAS Q870R		LOI
KKQ	M	47.4333	bWT, HSK	1/1		B, (K)		primary tumor	B	yes	ILNR	KKQ_T	E	REST E260* + fsG1034*	1q+, 7p-, 7q+, 8p-, 12+, 18+	wt
DUZ	F	39.4333	bWT	1/1		B		primary tumor, left	S	no	no	DUZ_Tl	E	CTNNB1 N387K, DROSHA E1147K	8+	LOI
								primary tumor, right	R	no	no	DUZ_Tr	E	DROSHA E1147K	18+, 22q12.1-12.3-	LOI
UQB	XYF	26.7667	bWT, XYf	nd		B		primary tumor, left	NB	yes	PLNR	UQB_Tl	E			LOI
								primary tumor, right	NB	yes	PLNR	UQB_Tr	E			LOI
IYI	F	154.8	bWT	1/2		B		primary tumor, left	E	yes	unspecified	IYI_T	E	ATM E2924K, UPF1 F940V, RAI1 E882Sfs*68	19q12-13.2+	LOI
XHG	F	53.3667	bWT	1/2		B		primary tumor, left	R	yes	PLNR	XHG_T	E			LOI
UEY	F	43.7	bWT	1/2		B		primary tumor, right	S	yes	PLNR	UEY_T	E	PIK3CA H1047R		LOI
ZIT	M	75.1667	bWT	1/3		B, (K)		primary tumor, left	R	yes	PLNR	ZIT_Tl	E	MAP3K4 G1366R	1q+, 14p+	LOI
								primary tumor, right	R	no	no	ZIT_Tr	E	MED12 Q43P	7p-, 7q+	LOI
OQS	M	63.3333	bWT	1/2		B, (K)		primary tumor, left	N	yes	PLNR	OQS_T	E			LOI
	F: female		fWT: familial WT		M: metastasis	B: blood			N: necrotic	NR: nephrogenic rest	NR: nephrogenic rest		G: whole genome sequencing		- : loss	wt: wildtype	1 T. D. Treger, J. Wegert, A. Wenger, T. H. H. Coorens, R. Al-Saadi, P. Kemps, et al. " Somatic development of Wilms tumour via normal kidneys in predisposed children", 2024, DOI: 10.1101/2024.08.05.24310618
	M: male		bWT: bilateralWT		R: relapse	K: normal kidney			E: epithelial		PLNR: perilobar nephrogenic rest		E: whole exome sequencing		+ : gain	LOH: loss of heterozygosity (IC1 + IC2)	2 J. Wegert, A. K. Fischer, B. Palhazi, T. D. Treger, C. Hilgers, B. Ziegler, et al., "TRIM28 inactivation in epithelial nephroblastoma is frequent and often associated with predisposing TRIM28 germline variants", J Pathol 2024 Vol. 262 Issue 1 Pages 10-21, DOI: 10.1002/path.6206
	XYF: XY female		mbWT: metachronous bilateral WT		D: death	( ): targeted analyses			S: stromal		ILNR: intralobar nephrogenic rest		T: targeted analyses			LOI: loss of imprinting (IC1)	3 I. J. Diets, J. Hoyer, A. B. Ekici, B. Popp, N. Hoogerbrugge, S. V. van Reijmersdal, et al., "TRIM28 haploinsufficiency predisposes to Wilms tumor", Int J Cancer 2019 Vol. 145 Issue 4 Pages 941-951, DOI: 10.1002/ijc.32167
			BWS: Beckwith-Wiedemann-Syndrome						T: triphasic								4 S. Mahamdallie, S. Yost, E. Poyastro-Pearson, E. Holt, A. Zachariou, S. Seal, et al. "Identification of new Wilms tumour predisposition genes: an exome sequencing study" Lancet Child Adolesc Health, 2019 Vol. 3 Issue 5 Pages 322-331, DOI: 10.1016/S2352-4642(19)30018-5
			WAGR						R: regressive
			DDS: Denys-Drash-Syndrome						B: blastemal
			PS: Perlman Syndrome						pB: primary blastemal
			PJS: Peutz-Jeghers-Syndrome						FA: focal anaplasia
			XYf: XY female						DA: diffuse anaplasia
			HH: hemihypertrophy						NB: nephroblastomatosis
			UM: urogenital malformation
			ACC: Adrenal cortical carcinoma
			US: unclear syndrome
			ES: Edward Syndrome
			UT: undescended testis
			HSK: horse shoe kidney

## Sheet: Table S3
Genomic position (hg19) of sequence alterations
Sample ID	Normal/Tumor	chr	position start	position end	reference	alteration	Protein
BCA_C	Normal	11	25691656	38928844		deletion	WT1 del
BCA_Tr	Tumor	11	32417904	32417909	GATGCC	G	WT1 A382fs*1
BCA_Tr	Tumor	3	41266133	41266136	CCTT	C	CTNNB1 S45delS
BCA_Tl	Tumor	11	32417915	32417915	T	TACAA	WT1 R380fs*6
BCA_Tl	Tumor	X	63412110	63412110	G	A	AMER1 R353*
UQY_C	Normal	11	32417881	32417882	AG	A	WT1 F391fs*58
UQY_T	Tumor	3	41266137	41266137	C	G	CTNNB1 S45C
TIC_C	Normal	11	32450102	32450102	G	GCCGCATGGTGCGAGGGCGTGTGA	WT1 A237fs*57
TIC_T	Tumor	3	41266136	41266136	T	C	CTNNB1 S45P
ZHP_C	Normal	11	32220153	32451411		deletion	WT1 del ex2-10
ZHP_T	Tumor	3	41266137	41266137	C	A	CTNNB1 S45Y
ZHP_Trel	Tumor	3	41266137	41266137	C	A	CTNNB1 S45Y
ZHP_Trel	Tumor	3	51981878	51981878	G	A	PARP3 D474N
JRY_C	Normal	11	32439169	32439169	A	C	WT1 E302*
JRY_Tl	Tumor	3	41266137	41266137	C	A	CTNNB1 S45Y
JRY_Tr	Tumor	3	41266137	41266137	C	G	CTNNB1 S45C
EYB_C	Normal	11	32450137	32450138	CG	C	WT1 T225fs*61
EYB_Tl	Tumor	3	41266133	41266136	CCTT	C	CTNNB1 delS45
EYB_Trel	Tumor	3	41266137	41266137	C	A	CTNNB1 S45Y
QLH_C	Normal	11	32450805	32459955		deletion	WT1 del prom+ex1
QLH_Tl	Tumor	3	41266136	41266136	T	C	CTNNB1 S45P
QLH_Tr	Tumor	11	32413560	32413560	C	T	WT1 D464N
PPQ_C	Normal	11	32450109	32450119	GGTGCGAGGGC	G	WT1 P232fs*51
PPQ_Tl	Tumor	3	41274897	41274897	T	C	CTNNB1 W383R
PPQ_Tl	Tumor	X	63412305	63412305	C	A	AMER1 E288*
VWS_Tl	Tumor	3	41268766	41268766	A	T	CTNNB1 K335I
VWS_Tl	Tumor	11	23983864	32427157		deletion	WT1 del ex6-10
VWS_Tr	Tumor	3	41266136	41266136	T	C	CTNNB1 S45P
LZA_C	Normal		32419196	32426526		deletion	WT1 del ex6
LZA_T	Tumor	3	41266136	41266136	T	C	CTNNB1 S45P
TGJ_C	Normal	11	32439188	32439188	G	T	WT1 Y295*
TGJ_Tl	Tumor	3	41266137	41266137	C	T	CTNNB1 S45F
TGJ_Tr	Tumor	3	41266137	41266137	C	T	CTNNB1 S45F
CIF_C	Normal	11	32414237	32414238	GA	G	WT1 L438fs*11
CIF_Tl	Tumor	11	32456245	32456245	C	A	WT1 splice defect
CIF_Tl	Tumor	3	41266137	41266137	C	A	CTNNB1 S45Y
ZLZ_C	Normal	11	32414263	32414263	G	A	WT1 R430*
ZLZ_Tl	Tumor	3	41274911	41274911	T	A	CTNNB1 N387K
SHP_C	Normal	11	32449501	32449501	C	T	WT1 splice defect
SHP_T	Tumor	11	32449564	32449564	-	C	WT1 C270Wfs*23
QRB_C	Normal	11	32413559	32413559	T	C	WT1 D464G
QRB_Tl	Tumor	3	41266137	41266137	C	A	CTNNB1 S45Y
QKE_C	Normal		32456506	32456523	GGCGGAGCCGGTGGCGGC	G	WT1 Ala123fs*69
QKE_T	Tumor	3	41266137	41266137	C	T	CTNNB1 S45F
ZZK_Tl	Tumor	11	32414288	32414288	G	T	WT1 Y421*
ZZK_Tr	Tumor	11	32456393	32456393	G	A	WT1 Q167*
UET_Tr	Tumor	3	41266124	41266124	A	G	CTNNB1 T41A
UET_Tr	Tumor	11	32414219	32414219	T	TCTC	WT1 R444_H445insR
NES_C	Normal	11	32413578	32413578	G	A	WT1 R458*
NES_Tl	Tumor	3	41266134	41266136	CTT	-	CTNNB1 delS45
NES_Tr	Tumor	3	41266137	41266137	C	A	CTNNB1 S45Y
YUC_C	Normal	11	32421546	32421546	A	-	WT1 L349fs*25
YUC_T	Tumor	3	41266110	41266110	A	C	CTNNB1 H36P
AAR_C	Normal	11	32421546	32421546	A	-	WT1 L349fs*25
JOK_C	Normal	11	32439142	32439146	AGTTC	T	WT1 M309fs*1
JOK_T	Tumor	3	41266134	41266136	CTT	-	CTNNB1 delS45
HYN_C	Normal	11	32413578	32413578	G	A	WT1 R458*
HYN_T	Tumor	3	41266134	41266136	CTT	-	CTNNB1 delS45
ELT_C	Normal	11	32421505	32421505	T	A	WT1 R363*
ELT_T	Tumor	3	41266137	41266137	C	T	CTNNB1 S45F
WEW_C	Normal	11	32456520	32456520	C	-	WT1 P124fs*33
WEW_T	Tumor	3	41266137	41266137	C	T	CTNNB1 S45F
KUH_C	Normal	11	32456516	32456532	GTGGCGGCGCGGGGCCG	-	WT1 P122fs*70
KUH_Tl	Tumor	3	41266137	41266137	C	G	CTNNB1 S45C
KUH_Tr	Tumor	3	41266137	41266137	C	G	CTNNB1 S45C
YUT_C	Normal	11	32417854	32417854	T	A	WT1 K400*
YUT_T	Tumor	3	41266134	41266136	CTT	-	CTNNB1 delS45
GJR_C	Normal	11	32414263	32414263	G	A	WT1 R430*
GJR_Tl	Tumor	3	41266134	41266136	CTT	-	CTNNB1 delS45
GJR_Tr	Tumor	3	41266124	41266124	A	G	CTNNB1 T41A
DRA_C	Normal	11	32450058	32450058	G	A	WT1 Q252*
DRA_Tl	Tumor	3	41266137	41266137	C	T	CTNNB1 S45F
DRA_Tr	Tumor	3	41266134	41266136	CTT	-	CTNNB1 delS45
YZB_C	Normal	11	32456233	32456247	CCGGCCTACTTACCC	-	WT1 splice defect
YZB_Tr	Tumor	3	41266110	41266110	A	C	CTNNB1 H36P
UKP_C	Normal	11	32413578	32413578	G	A	WT1 R458*
UKP_T	Tumor	3	41266108	41266111	CCAT	C	CTNNB1 delH36
CFB_C	Normal	11	32413578	32413578	G	A	WT1 R458*
CFB_T	Tumor	3	41274897	41274897	T	G	CTNNB1 W383G
SSH_C	Normal	11	32456367	32456367	A	T	WT1 C175*
SSH_Tl	Tumor	3	41266124	41266124	A	G	CTNNB1 T41A
SSH_Tr	Tumor	3	41266136	41266136	T	C	CTNNB1 S45P
FFI_C	Normal	11	32413578	32413578	G	A	WT1 R458*
FFI_Tr	Tumor	3	41266137	41266137	C	T	CTNNB1 S45F
WSF_N	Normal	11	32450128	32450128	G	T	WT1 Y228*
WSF_Tl	Tumor	3	41266137	41266137	C	T	CTNNB1 S45F
WSF_Tr	Tumor	3	41266124	41266124	A	G	CTNNB1 T41A
AQP_C	Normal	19	59060506	59060506	G	GTTATTGAA	TRIM28 R524fs*155
FXF_C	Normal	19	59056350	59056350	A	AG	TRIM28 E77fs*13
LOM_C	Normal	19	59059774	59059776	TGG	-	TRIM28 F405fs splice defect
JLW_C	Normal	19	59060749	59060751	CCT	C	TRIM28 P572Rfs*16
BSB_C	Normal	19	59057265	59057265	T	C	TRIM28 splice defect
CDU_C	Normal	19	59059166	59059166	C	T	TRIM28 Q283*
XDA_C	Normal	19	59059166	59059166	C	T	TRIM28 Q283*
GKB_C	Normal	19	59059461	59059461	C	T	TRIM28 Q339*
KAR_C	Normal	19	59057196	59057200	GTGTG	G	TRIM28 C174Rfs*4
ZTS_C	Normal	19	59060479	59060480	AG	A	TRIM28 S512Ifs*164
BQE_C	Normal	19	59061264	59061288	GAGGCTTTATAGGTGCTGCCCAGAG	G	TRIM28 splice defect
TQT_C	Normal	4	57777647	57777647	C	G	REST C281W
QIO_C	Normal	4	57777647	57777647	C	G	REST C281W
QIO_T	Tumor	4	57777549	57777549	A	T	REST K249*
QIO_T	Tumor	1	115256530	115256530	G	T	NRAS Q61K
LYH_C	Normal	4	57777647	57777647	C	G	REST C281W
LYH_T	Tumor	10	104309850	104309850	C	-	SUFU Y147*
DWO_C	Normal	4	57777497	57777497	T	A	REST Y231X
DWO_Tl	Tumor	4	57777467	57777467	C	A	REST C221X
DWO_Tr	Tumor	4	57777387	57777387	C	T	REST Q195X
ZOZ_Tl	Tumor	4	57777468	57777468	-	GCTACAATACTAA	REST N226Kfs*5
ZOZ_Tr	Tumor	4	57777678	57777678	-	T	REST Q293Sfs*4
NUC_C	Normal	4	57786000	57786019	AAGACTCATCTAACTAGACA	-	REST K316Yfs*7
NUC_T	Tumor	4	57777474	57777474	-	ATACTAATGT	REST R227Vfs*3
NUC_T	Tumor	2	45233332	45233332	T	G	SIX2 N285H
ITD_T	Tumor	14	65544747	65544747	C	T	MAX R60Q
ITD_T	Tumor	16	51175077	51175077	-	A	SALL1 S353Lfs*2
ITD_T	Tumor	X	129168460	129168461	CG	C	BCORL1 R1446Dfs*9
YTV_T	Tumor	2	233118386	233376637		deletion	DIS3L2 del ex13-end
YTV_T	Tumor	17	7578457	7578457	C	A	TP53 R158L
HDU_C	Normal	2	233128022	233128022	A	-	DIS3L2 E512fs*19
HDU_T	Tumor	2	45233332	45233332	T	G	SIX2 N285H
SCM_C	Normal	11	10784774	10785215		deletion	CTR9 del ex8-ex9
SCM_Tl	Tumor	12	25398284	25398284	C	A	KRAS G12V (1/21 reads)
SCM_Tr	Tumor	X	132833922	132833922	C	T	GPC3 splice defect
LWW_C	Normal	14	95574689	95574689	C	T	DICER1 G803E
LWW_Tl	Tumor	14	95590905	95590905	-	G	DICER1 H335fs*1
LWW_Trel	Tumor	17	7578406	7578406	C	T	TP53 R175H
DKS_C	Normal	1	193119483	193119483	A	AA	CDC73 Y293fs*1
ZJN_C	Normal	X	70511698	70511698	G	A	NONO R75H
HTH_T	Tumor	2	16082317	16082317	C	T	MYCN P44L
HTH_T	Tumor	20	31022592	31022592	C	T	ASXL1 R632*
HTH_T	Tumor	8	38272308	38272308	T	C	FGFR1 K687M
UPT_C	Normal	22	29083961	29083961	C	T	CHEK2 R562Q
UPT_T1	Tumor	2	16082317	16082317	C	T	MYCN P44L
UPT_T1	Tumor	X	63416064	63426204		deletion	AMER1 del
UPT_T2	Tumor	22	20079439	20079439	G	A	DGCR8 E518K
UPT_T2	Tumor	X	63416064	63426204		deletion	AMER1 del
IVX_C	Normal	22	29091857	29091857	G	-	CHEK2 T367Mfs*15
IVX_Tr	Tumor	14	61115378	61115378	T	C	SIX1 Q177R
IVX_Tr	Tumor	5	31410855	31410855	T	C	DROSHA E1222G
UCD_C	Normal	22	29091857	29091857	G	-	CHEK2 T367Mfs*15
UCD_T	Tumor	12	9072457	9072457	C	T	PHC1 Q74*
UCD_T	Tumor	5	31421465	31421465	C	T	DROSHA E1147K
JLT_C	Normal	22	29121087	29121087	A	G	CHEK2 I157T
JLT_T	Tumor	3	41266133	41266133	C	G	CTNNB1 P44A
JLT_T	Tumor	3	41266136	41266136	T	C	CTNNB1 S45P
JLT_T	Tumor	5	31421465	31421465	C	T	DROSHA E1147K
JLT_T	Tumor	5	31466354	31466354	G	A	DROSHA R801C
QFA_C	Normal	15	91328183	91328183	C	T	BLM R899*
QFA_T	Tumor	6	130392146	130392146	T	G	L3MBTL3 V373G
WYE_C	Normal	13	32903605	32903606	TG	-	BRCA2 V220Ifs*4
WYE_C	Normal	13	32914461	32914461	A	-	BRCA2 D1990V*14
XJN_C	Normal	9	21974756	21974756	C	T	CDKN2A R24Q
XJN_T	Tumor	17	7577094	7577094	G	A	TP53 R243W
XJN_T	Tumor	19	1460220	1460220	T	G	APC2 Y448*
XJN_T	Tumor	19	18967770	18967770	G	A	UPF1 E648K
QVX_C	Normal	1	240492726	240492726	C	A	FMN2 C1465*
QVX_Tr	Tumor	3	41266136	41266136	T	C	CTNNB1 S45P
WCN_C	Normal	18	39617741	39617741	G	A	PIK3C3 R642H
WCN_Tl	Tumor	11	32410666	32410666	C	T	WT1 E498K
WCN_Tl	Tumor	2	16082317	16082317	C	T	MYCN P44L
WCN_Tl	Tumor	22	20079439	20079439	G	A	DGCR8 E518K
WCN_Tr	Tumor	22	20079439	20079439	G	A	DGCR8 E518K
QXN_C	Normal	19	1220715	1220715	C	T	STK11 L245F
QXN_T	Tumor	x	39932465	39932465	C	A	BCOR E712*
KMW_T	Tumor	20	31022441	31022441	AG	A	ASXL1 G645fs*58
FSD_T1	Tumor	17	7578406	7578406	C	T	TP53 R175H
VTB_T	Tumor	X	62469000	64602593		deletion	AMER1 del
ADV_Tl	Tumor	20	57484596	57484596	A	G	GNAS Q870R
VIM_T	Tumor	20	47688832	47688832	G	A	CSE1L E260K
QNL_T	Tumor	20	31022322	31022322	TC	T	ASXL1 S604fs*99
NFV_T	Tumor	5	31421465	31421465	C	T	DROSHA E1147K
NFV_T	Tumor	X	63412110	63412110	G	A	AMER1 R353*
CWS_Tl	Tumor	chr6	74227627	74227627	G	A	EEF1A1 T432I
CWS_Trel	Tumor	7	42065944	42065944	G	A	GLI3 R366*
NIN_T	Tumor	14	61115378	61115378	T	C	SIX1 Q177R
VRG_Tl	Tumor	21	44514792	44514792	T	C	U2AF1 E152G
DKL_Tl	Tumor	5	67588981	67588981	C	T	PIK3R1 R88*
DKL_Tl	Tumor	6	161528978	161528978	G	A	MAP3K4 G1366R
DKL_Tr	Tumor	3	41277275	41277275	C	T	CTNNB1 R582W
DKL_Tr	Tumor	17	17696573	17696573	-	CAGCAGCCCCTACCCAGGC	RAI1 R111Qfs*11
UQU_Tr	Tumor	20	57484596	57484596	A	T	GNAS Q870L
UQU_Trel	Tumor	5	31421465	31421465	C	T	DROSHA E1147K
UQU_Trel	Tumor	8	20074768	20074768	G	A	ATP6V1B2 R400Q
UEP_Tl	Tumor	14	61115378	61115378	T	C	SIX1 Q177R
FHT_Tl	Tumor	12	25398284	25398284	C	A	KRAS G12V
ZJM_Tl	Tumor	4	153247289	153247289	G	T	FBXW7 R505S
ZJM_Tr	Tumor	4	153247366	153247366	C	G	FBXW7 R479P
OXT_Tr	Tumor	1	115256530	115256530	G	T	NRAS Q61K
OXT_Tr	Tumor	3	178916938	178916940	GAA	-	PIK3CA del E110
OXT_Tr	Tumor	X	39922239	39922239	G	T	BCOR C1259*
OXT_Tr	Tumor	X	47044476	47044476	G	A	RBM10 W581*
OXT_Tl	Tumor	14	61115378	61115378	T	C	SIX1 Q177R
OXT_Tl	Tumor	17	7577538	7577538	C	T	TP53 R248Q
OXT_Tl	Tumor	17	7574003	7574003	G	-	TP53 R210Efs*3
TPR_Tl	Tumor	12	6700659	6700659	G	A	CHD4 R1105W
TPR_Tr	Tumor	22	20079439	20079439	G	A	DGCR8 E518K
HYY_Tl	Tumor	X	70511698	70511698	G	A	NONO R75H
HYY_Tr	Tumor	6	161528978	161528978	G	A	MAP3K4 G1366R
HYY_Tr	Tumor	1	202735634	202735634	-	AA	KDM5B splice defect
YLX_Tl	Tumor	17	7577120	7577120	C	T	TP53 R273H
YLX_Tl	Tumor	17	7577568	7577568	C	T	TP53 C238Y
YLX_Tr	Tumor	11	32421519	32421519	-	T	WT1 T358fs*30
YLX_Tr	Tumor	17	7577539	7577539	G	A	TP53 R248W
YLX_Tr	Tumor	3	41274898	41274898	G	C	CTNNB1 W383S
YLX_Tr	Tumor	5	31410961	31410961	G	T	DROSHA E1187K
OYO_T	Tumor	14	61115378	61115378	T	C	SIX1 R177R
OYO_T	Tumor	5	31410961	31410961	G	T	DROSHA E1187K
PTS_T	Tumor	2	16082365	16082365	C	T	MYCN P60L
DSV_T	Tumor	5	31421465	31421465	C	T	DROSHA E1147K
NJS_T	Tumor	5	31421465	31421465	C	T	DROSHA E1147K
VCL_T	Tumor	11	118770135	118770135	C	A	BCL9L Q1163H
VCL_T	Tumor	17	17697781	17697781	-	C	RAI1 T508Hfs*55
HZW_Tl	Tumor	3	41274911	41274911	T	A	CTNNB1 N387K
HZW_Tl	Tumor	3	178952090	178952090	G	C	PIK3CA G1049R
HZW_Tr	Tumor	4	153247289	153247289	G	C	FBXW7 R505G
HLG_T	Tumor	5	31410855	31410855	T	G	DROSHA E1222A
OQV_T	Tumor	3	41268824	41268824	G	T	CTNNB1 K354N
OQV_T	Tumor	5	31421465	31421465	C	T	DROSHA E1147K
YKB_T	Tumor	5	31421465	31421465	C	T	DROSHA E1147K
YKB_T	Tumor	2	16082317	16082317	C	T	MYCN P44L
YKB_T	Tumor	4	1962801	1962801	G	A	NSD2 E1099K
YKB_T	Tumor	X	129190051	129190051	C	G	BCORL1 Y1692*
GSK_T	Tumor	11	32413557	32413557	G	A	WT1 H465Y
GSK_T	Tumor	17	7577120	7577120	C	T	TP53 R273H
GSK_T	Tumor	6	161528978	161528978	G	A	MAP3K4 G1366R
CYY_Tl	Tumor	X	63412095	63412095	G	A	AMER1 R358*
SKC_T	Tumor	2	45235720	45235720	T	C	SIX2 Q117R
SKC_T	Tumor	9	98231265	98231265	-	GCGTGTGGGG	PTCH1 H621Pfs*11
EIN_T	Tumor	2	16082317	16082317	C	T	MYCN P44L
EIN_T	Tumor	5	31421465	31421465	C	T	DROSHA E1147K
MMN_Tr	Tumor	11	125505377	125505377	-	A	CHEK1 E239fs
CLJ_T1	Tumor	5	31421465	31421465	C	T	DROSHA E1147K
CLJ_T1	Tumor	14	65544747	65544747	C	T	MAX R60Q
CLJ_T2	Tumor	14	61115378	61115378	T	C	SIX1 Q177R
CLJ_T2	Tumor	5	31421453	31421453	C	A	DROSHA D1151Y
OBD_Tl	Tumor	3	41266134	41266136	CTT	-	CTNNB1 del S45
OBD_Tl	Tumor	5	31421464	31421464	T	A	DROSHA E1147V
OBD_Tr	Tumor	2	16082317	16082317	C	T	MYCN P44L
KXK_T	Tumor	3	41274897	41274897	T	G	CTNNB1 W383G
KXK_T	Tumor	5	31421465	31421465	C	T	DROSHA E1147K
HSN_Tl	Tumor	16	67655488	67655488	G	T	CTCF D451Y
VHH_T	Tumor	6	55684514	55684514	G	A	BMP5 R208*
VHH_T	Tumor	16	70699395	70699395	C	CTA	MTSS2 V368fs*1
VHH_T	Tumor	14	23777368	23777368	AGACGCAGCTGGCT	A	BCL2L2 Q133Gfs*34
JOY_Tl	Tumor	2	16082317	16082317	C	T	MYCN P44L
JOY_Tl	Tumor	12	6696925	6696925	A	T	CHD4 L1219H
JOY_Tr	Tumor	7	42116380	42116380	G	T	GLI3 Y148*
JOY_Tr	Tumor	19	56175059	56175059	G	A	U2AF2 D231N
ANZ_T	Tumor	20	57484596	57484596	A	G	GNAS Q870R
KKQ_T	Tumor	4	57777582	57777582	G	T	REST E260*
KKQ_T	Tumor	4	57798124	57798124	G	-	REST G1034fs*
DUZ_Tl	Tumor	3	41274911	41274911	T	G	CTNNB1 N387K
DUZ_Tl	Tumor	5	31421465	31421465	C	T	DROSHA E1147K
DUZ_Tr	Tumor	5	31421465	31421465	C	T	DROSHA E1147K
IYI_T	Tumor	11	108224591	108224591	G	A	ATM E2924K
IYI_T	Tumor	19	18974988	18974988	T	G	UPF1 F929V (F940V)
IYI_T	Tumor	17	17698906	17698906	G	-	RAI1 E882Sfs*68
UEY_T	Tumor	3	178952085	178952085	A	G	PIK3CA H1047R
ZIT_Tl	Tumor	6	161528978	161528978	G	A	MAP3K4 G1366R
ZIT_Tr	Tumor	X	70339251	70339251	A	C	MED12 Q43P

## Sheet: Table S4
WNT activating mutations in WT1 driven tumors
MolID	localisation	Analyse	WT1 germline	WT1 somatic	CTNNB1/AMER1 somatic	Histology biopsy
YUC_TA2	unilateral right	targeted	L349fs*25	LOH, region nd	CTNNB1 H36P het	R
YUC_TB2	unilateral right	targeted	L349fs*25	LOH, region nd	CTNNB1 H36P het	R
YUC_TB3	unilateral right	targeted	L349fs*25	LOH, region nd	CTNNB1 H36P het	R
AAR_TD	left	targeted	L349fs*25	LOH, region nd		NR
AAR_TA	left	targeted	L349fs*25	LOH, region nd		NR
AAR_TB	left	targeted	L349fs*25	LOH, region nd		NR
AAR_TC	left	targeted	L349fs*25	LOH, region nd		NR
AAR_TE	left	targeted	L349fs*25	LOH, region nd		NR
CIF_T4	right	WES	L438*11	splice in1	CTNNB1 S45Y het	S
CIF_T3	right	targeted	L438*11	splice in1	CTNNB1 S45Y het	S
CIF_T2NR	right	targeted	L438*11	splice in1		NR
JOK_T	unknown	targeted	M309fs*1	LOH, region nd	CTNNB1 delS45	nd
HYN_T1A	left	targeted	R458*	LOH, region nd	AMER1 del	S
HYN_T1B	left	targeted	R458*	LOH, region nd	AMER1 del	S
HYN_T1C	left	targeted	R458*	LOH, region nd	AMER1 del	S
HYN_T1D	left	targeted	R458*	LOH, region nd	AMER1 del	S
HYN_T2B	left	targeted	R458*	LOH, region nd	CTNNB1 delS45 hom	S
HYN_T2C	left	targeted	R458*	LOH, region nd	CTNNB1 delS45 hom	S
HYN_T3A	left	targeted	R458*	LOH, region nd	CTNNB1 delS45 hom	S
HYN_T3C	left	targeted	R458*	LOH, region nd	CTNNB1 delS45 hom	S
HYN_T3D	left	targeted	R458*	LOH, region nd	CTNNB1 delS45 hom	S
QRB_l_TC	left	WES	D464G	LOH, ~44.5 MB	CTNNB1 S45Y het	S
QRB_l_TA	left	targeted	D464G	LOH, region nd	CTNNB1 S45Y het	R
QRB_l_TA-2	left	targeted	D464G	LOH, region nd	CTNNB1 S45Y het	R
QRB_l_TB	left	targeted	D464G	LOH, region nd	CTNNB1 S45Y het	S
QRB_r_T-1	right	WES	D464G	LOH, ~46.7 Mb		NR
QRB_r_ TA1	right	targeted	D464G	LOH, region nd		NR
QRB_r_ TB1	right	targeted	D464G	LOH, region nd		NR
QRB_r_ T1	right	targeted	D464G	LOH, region nd	CTNNB1 S45Y het	R
QRB_r_ T2	right	targeted	D464G	LOH, region nd		NR
QRB_r_ T3	right	targeted	D464G	LOH, region nd		NR
ZLZ_l_T1	left	WES	R430*	LOH, ~48 Mb	CTNNB1 N387K het	E
ZLZ_l_T2	left	targeted	R430*	LOH, region nd	CTNNB1 N387K het	E
ZLZ_l_T3	left	targeted	R430*	LOH, region nd	CTNNB1 N387K het	E
ZLZ_r_T	right	WES	R430*	LOH, ~46 Mb		NR
QKE_T2	right	WES	A123fs*69	LOH, region nd	CTNNB1 S45F het	S
QKE_T1	right	targeted	A123fs*69	LOH, region nd	CTNNB1 S45F het	nd
QKE_T3	right	targeted	A123fs*69	LOH, region nd	CTNNB1 S45F het	S
QKE_T4	right	targeted	A123fs*69	LOH, region nd	CTNNB1 H36P het	S
QKE_T5	right	targeted	A123fs*69	LOH, region nd	CTNNB1 H36P het	S
ZZK_l_T	left	WES	WT1 del	Y421*	AMER1 del	B
ZZK_r_T	right	WES	WT1 del	Q167*		NR
BCA_r_T7	right	WGS	WT1 del	A382fs*1	CTNNB1 delS45 hom	S
BCA_r_T1	right	targeted	WT1 del	A382fs*1	CTNNB1 delS45 hom	S
BCA_r_T2	right	targeted	WT1 del	A382fs*1	CTNNB1 delS45 hom	S
BCA_r_T3	right	targeted	WT1 del	A382fs*1	CTNNB1 delS45 hom	S
BCA_r_T10	right	targeted	WT1 del	A382fs*1	CTNNB1 delS45 hom	S
BCA_l_TA2	left	WGS	WT1 del	R380fs*6	AMER1 R353*	S
BCA_l_TA3	left	targeted	WT1 del	R380fs*6	AMER1 R353*	S
BCA_l_TB2	left	targeted	WT1 del	R380fs*6	AMER1 R353*	S
BCA_l_TB3	left	targeted	WT1 del	R380fs*6	AMER1 R353*	S
BCA_l_TB4	left	targeted	WT1 del	R380fs*6	AMER1 R353*	S
UET_l_ T	left	WES	WT1 del	ex7-10 del		NR
UET_r_ T2	right	WES	WT1 del	R444_H445insR	CTNNB1 T41A het	S
UET_r_ T1	right	targeted	WT1 del	R444_H445insR	CTNNB1 T41A het	S
UET_r_ T3	right	targeted	WT1 del	R444_H445insR	CTNNB1 T41A het	S
UET_r_ T4	right	targeted	WT1 del	R444_H445insR	CTNNB1 T41A het	S
UET_r_ T5	right	targeted	WT1 del	R444_H445insR	CTNNB1 T41A het	S
UET_r_ T6	right	targeted	WT1 del	R444_H445insR	CTNNB1 T41A het	S
ELT_T	unknown	targeted	R363*	LOH, region nd	CTNNB1 S45F het	S
WEW_T	unknown	targeted	P124fs*33	LOH, region nd	CTNNB1 S45F het	S
KUH_l_TA1	left	targeted	P122fs*70	LOH, region nd	CTNNB1 S45C hom	S
KUH_l_TA2	left	targeted	P122fs*70	LOH, region nd	CTNNB1 S45C hom	S
KUH_r_TA1	right	targeted	P122fs*70	LOH, region nd	CTNNB1 S45C hom	S
KUH_r_TA3	right	targeted	P122fs*70	LOH, region nd	CTNNB1 S45C hom	S
KUH_r_TB1	right	targeted	P122fs*70	LOH, region nd	CTNNB1 S45Y het	S
KUH_r_TB2	right	targeted	P122fs*70	LOH, region nd	CTNNB1 S45Y het	S
YUT_T	unknown	targeted	K400*	LOH, region nd	CTNNB1 delS45	S
GJR_l-T2	left	targeted	R430*	LOH, region nd	CTNNB1 delS45	S
GJR_l-T1	left	targeted	R430*	LOH, region nd	CTNNB1 delS45	nd
GJR_r_T1	right	targeted	R430*	LOH, region nd	CTNNB1 T41A het	S
GJR_r_T5	right	targeted	R430*	LOH, region nd	CTNNB1 T41A het	S
DRA_l_TB4	left	targeted	Q252*	LOH, region nd	CTNNB1 T41A het	S
DRA_l_TB2	left	targeted	Q252*	LOH, region nd	CTNNB1 T41A het	S
DRA_l_TA3	left	targeted	Q252*	LOH, region nd	CTNNB1 T41A het	S
DRA_r_TA3	right	targeted	Q252*	LOH, region nd	CTNNB1 delS45 het	S
DRA_r_TA4	right	targeted	Q252*	LOH, region nd	CTNNB1 delS45 het	B
DRA_r_TA2	right	targeted	Q252*	LOH, region nd	CTNNB1 delS45 het	S
DRA_r_TB4	right	targeted	Q252*	LOH, region nd	CTNNB1 delS45 het	S
UQY_l_T4	left	WGS	F391fs*58	LOH, 35 Mb	CTNNB1 S45C het	S
UQY_l_T1	left	targeted	F391fs*58	LOH, region nd	CTNNB1 S45C het	S
UQY_l_T2	left	targeted	F391fs*58	LOH, region nd	CTNNB1 S45C het	S
UQY_l_T3	left	targeted	F391fs*58	LOH, region nd	CTNNB1 S45C het	nd
UQY_l_T6	left	targeted	F391fs*58	LOH, region nd	CTNNB1 S45C het	S
UQY_l_T7	left	targeted	F391fs*58	LOH, region nd	CTNNB1 S45C het	S
UQY_l_T8	left	targeted	F391fs*58	LOH, region nd	CTNNB1 S45C het	S
TIC_l_TA1	left	WGS	A237fs*57	LOH, 46 Mb	CTNNB1 S45C het	S
TIC_l_TB1	left	targeted	A237fs*57	LOH, region nd	CTNNB1 S45C het	S
TIC_l_TB2	left	targeted	A237fs*57	LOH, region nd	CTNNB1 S45C het	S
ZHP_T	unknown	WGS	ex2-10 del	LOH, 44 Mb	CTNNB1 S45Y het	S
ZHP_met	lung metastasis	WGS	ex2-10 del	LOH, 34 Mb	CTNNB1 S45Y het	S, DA
YZB_l_TB-1	left	targeted	splice in1	LOH, region nd		NR
YZB_l_-1	left	targeted	splice in1	LOH, region nd		NR
YZB_r_TB2-1	right	targeted	splice in1	LOH, region nd	CTNNB1 H36P	S
YZB_r_TB2-2	right	targeted	splice in1	LOH, region nd	CTNNB1 H36P	S
YZB_r_TB2-3	right	targeted	splice in1	LOH, region nd	CTNNB1 H36P	S
YZB_r_TA2	right	targeted	splice in1	LOH, region nd	CTNNB1 H36P	S
JRY_l_TA3	left	WGS	E302*	LOH, 37 Mb	CTNNB1 S45Y het	T
JRY_l_TA2	left	targeted	E302*	LOH, region nd	CTNNB1 S45Y het	T
JRY_l_TA4	left	targeted	E302*	LOH, region nd	CTNNB1 S45Y het	T
JRY_l_TB2	left	targeted	E302*	LOH, region nd	CTNNB1 delS45 het	S
JRY_l_TB3	left	targeted	E302*	LOH, region nd	CTNNB1 delS45 het	S
JRY_l_TB4	left	targeted	E302*	LOH, region nd	CTNNB1 delS45 het	S
JRY_r_TA2	right	targeted	E302*	LOH, region nd		NR
JRY_r_TA3	right	targeted	E302*	LOH, region nd		NR
JRY_r_TA4	right	targeted	E302*	LOH, region nd		NR
JRY_r_TB2	right	targeted	E302*	LOH, region nd	CTNNB1 S45C hom	S
JRY_r_TB3	right	WGS	E302*	LOH, 48 Mb	CTNNB1 S45C hom	S
JRY_r_TB4	right	targeted	E302*	LOH, region nd	CTNNB1 S45C hom	S
UKP_T	right	targeted	R458*	LOH, region nd	CTNNB1 del H36 het	S
CFB_TA2	left	targeted	R458*	LOH, region nd	CTNNB1 W383G het, AMER1 del	S
CFB_TA3	left	targeted	R458*	LOH, region nd	CTNNB1 W383G het, AMER1 del	S
CFB_TA3-1	left	targeted	R458*	LOH, region nd	CTNNB1 W383G het, AMER1 del	S
CFB_TA3-2	left	targeted	R458*	LOH, region nd	CTNNB1 W383G het, AMER1 del	S
CFB_TA3-3	left	targeted	R458*	LOH, region nd	CTNNB1 W383G het, AMER1 del	S
CFB_TA4	left	targeted	R458*	LOH, region nd	CTNNB1 W383G het, AMER1 del	S
CFB_TB3	left	targeted	R458*	LOH, region nd	CTNNB1 T41A het	S
CFB_TB2	left	targeted	R458*	LOH, region nd	CTNNB1 T41A het	S
CFB_TB4	left	targeted	R458*	LOH, region nd	CTNNB1 T41A het	S
CFB_TB4-1	left	targeted	R458*	LOH, region nd	CTNNB1 T41A het	S
CFB_TB4-2	left	targeted	R458*	LOH, region nd	CTNNB1 T41A het	S
CFB_TB1	left	targeted	R458*	LOH, region nd	CTNNB1 T41A het	S
EYB_l_TB-1	right	WGS	T225fs*61	LOH, 36 Mb	CTNNB1 delS45 hom	S
EYB_l_TA	right	targeted	T225fs*61	LOH, region nd	CTNNB1 delS45 hom	S
EYB_l_TC	right	targeted	T225fs*61	LOH, region nd	CTNNB1 delS45 hom	S
EYB_rel_T	right	WGS	T225fs*61	LOH, 36 Mb	CTNNB1 S45Y	E
NES_l_TG	left	WES	R458*	LOH, ~58 Mb	CTNNB1 delS45 het	S
NES_l_TH	left	targeted	R458*	LOH, region nd	CTNNB1 S45P het	T
NES_l_TI	left	WES	R458*	LOH, ~58 Mb	CTNNB1 S45P het	T
NES_l_TJ	left	targeted	R458*	LOH, region nd	CTNNB1 S45P het	T
NES_l_TK	left	targeted	R458*	LOH, region nd	CTNNB1 delS45 het	S
NES_l_TL	left	targeted	R458*	LOH, region nd	CTNNB1 S45P het	S
NES_r_TB	right	WES	R458*	LOH, ~51 Mb	CTNNB1 S45Y het	S
NES_r_TA	right	targeted	R458*	LOH, region nd	CTNNB1 S45Y het	S
NES_r_TC	right	targeted	R458*	LOH, region nd	CTNNB1 S45Y het	S
NES_r_TD	right	WES	R458*	LOH, ~51 Mb	CTNNB1 S45Y het	S
NES_r_TE	right	targeted	R458*	LOH, region nd	CTNNB1 delS45	S
NES_r_TF	right	WES	R458*	LOH, region nd	CTNNB1 delS45	S
NES_r_Tfr	right	targeted	R458*	LOH, region nd		NR
QLH_l_TA3	left	WGS	prom+ex1 del	LOH, 47.5 Mb	CTNNB1 S45P het	S
QLH_l_TA2	left	targeted	prom+ex1 del	LOH, region nd	CTNNB1 S45P het	S
QLH_l_TA4	left	targeted	prom+ex1 del	LOH, region nd	CTNNB1 S45P het	S
QLH_l_TB2	left	targeted	prom+ex1 del	LOH, region nd	CTNNB1 S45P het	S
QLH_l_TB3	left	targeted	prom+ex1 del	LOH, region nd	CTNNB1 S45P het	S
QLH_l_TB4	left	targeted	prom+ex1 del	LOH, region nd	CTNNB1 S45P het	S
QLH_r_TA2	right	WGS	prom+ex1 del	D464N		R
QLH_r_TA3	right	targeted	prom+ex1 del	D464N		R
PPQ_l_T2	left	WGS	T231fs*51	LOH, 33 Mb	CTNNB1 W383R hom, AMER1 E288*	S
PPQ_l_T1	left	targeted	T231fs*51	LOH, region nd	CTNNB1 W383R hom, AMER1 E288*	S
PPQ_l_T3	left	targeted	T231fs*51	LOH, region nd	CTNNB1 W383R hom, AMER1 E288*	S
PPQ_l_T4	left	targeted	T231fs*51	LOH, region nd	CTNNB1 W383R hom, AMER1 E288*	S
PPQ_l_T5	left	targeted	T231fs*51	LOH, region nd	CTNNB1 W383R hom, AMER1 E288*	S
PPQ_l_T6	left	targeted	T231fs*51	LOH, region nd	CTNNB1 W383R hom, AMER1 E288*	S
PPQ_r_T1	right	WGS	T231fs*51	LOH, 47 Mb		NR
PPQ_r_T2	right	targeted	T231fs*51	LOH, region nd		NR
PPQ_r_T3	right	targeted	T231fs*51	LOH, region nd		NR
PPQ_r_T5	right	targeted	T231fs*51	LOH, region nd		NR
VWS_l	left	WGS	rearrangement	ex6-10 del	CTNNB1 K335I	S
VWS_r	right	WGS	rearrangement	LOH 48 Mb	CTNNB1 S45P	S
SSH_l_TA4	left	targeted	C175*	LOH, region nd	CTNNB1 T41A het	S
SSH_l_TA3	left	targeted	C175*	LOH, region nd	CTNNB1 T41A het	S
SSH_l_TB2	left	targeted	C175*	LOH, region nd	CTNNB1 S45F het	R
SSH_l_TB4	left	targeted	C175*	LOH, region nd	CTNNB1 S45F het	R
SSH_l_T5	left	targeted	C175*	LOH, region nd	CTNNB1 S45F het	R
SSH_r_T	right	targeted	C175*	LOH, region nd	CTNNB1 S45F het	nd
SHP_T1	unknown	WES	splice in3	C270Wfs*23		NR
SHP_T2	unknown	targeted	splice in3	C270Wfs*23		nd
LZA_r_TB	right	WGS	ex6 del	LOH, 45 Mb	CTNNB1 S45P	S
LZA_r_TA	right	targeted	ex6 del	LOH, region nd	CTNNB1 S45P	S
LZA_r_TC	right	targeted	ex6 del	LOH, region nd	CTNNB1 S45P	S
LZA_r_TE	right	targeted	ex6 del	LOH, region nd	CTNNB1 S45P	S
LZA_r_TF	right	targeted	ex6 del	LOH, region nd	CTNNB1 S45P	S
TGJ_l_TI	left	WGS	Y295*	LOH, 47.5 Mb	CTNNB1 S45F het	S
TGJ_l_TII	left	targeted	Y295*	LOH, region nd	CTNNB1 S45F het	S
TGJ_l_TIII	left	targeted	Y295*	LOH, region nd	CTNNB1 S45F het	S
TGJ_l_TIV	left	targeted	Y295*	LOH, region nd	CTNNB1 S45F het	S
TGJ_l_TV	left	targeted	Y295*	LOH, region nd		NR
TGJ_l_TVI	left	targeted	Y295*	LOH, region nd	CTNNB1 delS45	S
TGJ_l_TVI-1	left	targeted	Y295*	LOH, region nd	CTNNB1 delS45	S
TGJ_r_T1	right	WGS	Y295*	LOH, 47.9 Mb	CTNNB1 S45F het	S
TGJ_r_T2	right	targeted	Y295*	LOH, region nd	CTNNB1 S45F het	S
TGJ_r_T3	right	targeted	Y295*	LOH, region nd	CTNNB1 S45F het	S
TGJ_r_T4	right	targeted	Y295*	LOH, region nd		NR
TGJ_r_T5	right	targeted	Y295*	LOH, region nd		NR
TGJ_r_T6	right	targeted	Y295*	LOH, region nd	CTNNB1 S45F het	S
TGJ_rel_TII	relapse	WGS	Y295*	LOH, 47.5 Mb		B
TGJ_rel_TIII	relapse	targeted	Y295*	LOH, region nd		B
TGJ_rel_TIV	relapse	targeted	Y295*	LOH, region nd		B
FFI_l_ TB	left	WES	R458*	LOH, region nd	AMER1 del	S
FFI_l_ TA	left	targeted	R458*	LOH, region nd	AMER1 del	S
FFI_l_ TC	left	targeted	R458*	LOH, region nd	AMER1 del	S
FFI_r_TE	right	WES	R458*	LOH, region nd	CTNNB1 S45F het	S
FFI_r_TD	right	targeted	R458*	LOH, region nd	CTNNB1 S45F het	S
FFI_r_TF	right	targeted	R458*	LOH, region nd	CTNNB1 S45F het	S
WSF_l_TD	left	targeted	Y228*	LOH, region nd	CTNNB1 S45F het	S
WSF_l_TE	left	targeted	Y228*	LOH, region nd	CTNNB1 S45F het	S
WSF_l_TF	left	targeted	Y228*	LOH, region nd	CTNNB1 S45F het	S
WSF_r_TA	right	targeted	Y228*	LOH, region nd	CTNNB1 T41A het	S
WSF_r_TB	right	targeted	Y228*	LOH, region nd	CTNNB1 T41A het	S
WSF_r_TC	right	targeted	Y228*	LOH, region nd	CTNNB1 T41A het	S
